# Supplementary material for: Intraoperative Flow Cytometry for the Rapid Diagnosis and Validation of Surgical Clearance of Non-Melanoma Skin Cancer: A Prospective Clinical Feasibility Study
Source: Cancers (Basel). 2024 Feb 6;16(4):682. doi: 10.3390/cancers16040682 (PMC10887295; doi:10.3390/cancers16040682)
Supplement: Supplementary file 1 [file cancers-16-00682-s001.zip]

Archive with 1 entries (1 files):
- cancers-2833744-supplementary.pdf
